# Supplementary material for: Antioxidants Trolox and Methazolamide Protect Microvascular Endothelial Cells from Oxidative Damage Induced by Sporadic and Familial Forms of Oligomeric Amyloid-β
Source: Antioxidants (Basel). 2025 Nov 19;14(11):1375. doi: 10.3390/antiox14111375 (PMC12649480; doi:10.3390/antiox14111375)
Supplement: Supplementary file 1 [file antioxidants-14-01375-s001.zip]

Archive with 1 entries (1 files):
- antioxidants-3831747-supplementary.pdf
